# Supplementary material for: Monitoring of Antimicrobial Drug Chloramphenicol Release from Electrospun Nano- and Microfiber Mats Using UV Imaging and Bacterial Bioreporters
Source: Pharmaceutics. 2019 Sep 19;11(9):487. doi: 10.3390/pharmaceutics11090487 (PMC6781501; doi:10.3390/pharmaceutics11090487)
Supplement: Supplementary file 1 [file pharmaceutics-11-00487-s001.zip]

Archive with 1 entries (1 files):
- pharmaceutics-595832-supplementary.gb
